# Supplementary material for: Tissue-specific mitochondrial HIGD1C promotes oxygen sensitivity in carotid body chemoreceptors
Source: eLife. 2022 Oct 18;11:e78915. doi: 10.7554/eLife.78915 (PMC9635879; doi:10.7554/eLife.78915)
Supplement: Figure 1—source data 1. [file elife-78915-fig1-data1.zip]

Archive with 5 entries (2 files):
- Fig 1-source data 1/
- Fig 1-source data 1/Fig 1-source data 1.xlsx
- __MACOSX/
- __MACOSX/Fig 1-source data 1/
- __MACOSX/Fig 1-source data 1/._Fig 1-source data 1.xlsx
