# Supplementary material for: Tissue-specific mitochondrial HIGD1C promotes oxygen sensitivity in carotid body chemoreceptors
Source: eLife. 2022 Oct 18;11:e78915. doi: 10.7554/eLife.78915 (PMC9635879; doi:10.7554/eLife.78915)
Supplement: Figure 1—figure supplement 2—source data 1. [file elife-78915-fig1-figsupp2-data1.zip]

Archive with 7 entries (4 files):
- Fig 1-figure supplement 2-source data 1/
- Fig 1-figure supplement 2-source data 1/Fig1-S2C-right-P9P8.tiff
- __MACOSX/
- __MACOSX/Fig 1-figure supplement 2-source data 1/
- __MACOSX/Fig 1-figure supplement 2-source data 1/._Fig1-S2C-right-P9P8.tiff
- Fig 1-figure supplement 2-source data 1/Fig1-S2C-left-P9P11.tiff
- __MACOSX/Fig 1-figure supplement 2-source data 1/._Fig1-S2C-left-P9P11.tiff
