# Supplementary material for: Tissue-specific mitochondrial HIGD1C promotes oxygen sensitivity in carotid body chemoreceptors
Source: eLife. 2022 Oct 18;11:e78915. doi: 10.7554/eLife.78915 (PMC9635879; doi:10.7554/eLife.78915)
Supplement: Figure 4—source code 1. [file elife-78915-fig4-code1.zip]

Archive with 11 entries (8 files):
- Fig 4-source code 1/
- Fig 4-source code 1/.Rhistory
- Fig 4-source code 1/prepare_traces_hypoxia.R
- __MACOSX/
- __MACOSX/Fig 4-source code 1/
- __MACOSX/Fig 4-source code 1/._prepare_traces_hypoxia.R
- Fig 4-source code 1/process_rois_20221012.R
- __MACOSX/Fig 4-source code 1/._process_rois_20221012.R
- Fig 4-source code 1/prepare_traces_FCCP.R
- __MACOSX/Fig 4-source code 1/._prepare_traces_FCCP.R
- __MACOSX/._Fig 4-source code 1
