# Supplementary material for: Tissue-specific mitochondrial HIGD1C promotes oxygen sensitivity in carotid body chemoreceptors
Source: eLife. 2022 Oct 18;11:e78915. doi: 10.7554/eLife.78915 (PMC9635879; doi:10.7554/eLife.78915)
Supplement: Figure 5—source data 1. [file elife-78915-fig5-data1.zip]

Archive with 39 entries (36 files):
- Fig 5-source data 1/
- Fig 5-source data 1/Fig5B_ndufa9.jpg
- __MACOSX/
- __MACOSX/Fig 5-source data 1/
- __MACOSX/Fig 5-source data 1/._Fig5B_ndufa9.jpg
- Fig 5-source data 1/Fig5B_sdha.jpg
- __MACOSX/Fig 5-source data 1/._Fig5B_sdha.jpg
- Fig 5-source data 1/Fig5A_cox5b.jpg
- __MACOSX/Fig 5-source data 1/._Fig5A_cox5b.jpg
- Fig 5-source data 1/Fig5B_uqcrb.jpg
- __MACOSX/Fig 5-source data 1/._Fig5B_uqcrb.jpg
- Fig 5-source data 1/Fig5C_sdhaDDM.jpg
- __MACOSX/Fig 5-source data 1/._Fig5C_sdhaDDM.jpg
- Fig 5-source data 1/Fig5B_cox1.jpg
- __MACOSX/Fig 5-source data 1/._Fig5B_cox1.jpg
- Fig 5-source data 1/Fig5C_core2DIG.jpg
- __MACOSX/Fig 5-source data 1/._Fig5C_core2DIG.jpg
- Fig 5-source data 1/Fig5A_flag.jpg
- __MACOSX/Fig 5-source data 1/._Fig5A_flag.jpg
- Fig 5-source data 1/Fig5C_cox1DDM.jpg
- __MACOSX/Fig 5-source data 1/._Fig5C_cox1DDM.jpg
- Fig 5-source data 1/Fig5B_cox4i1.jpg
- __MACOSX/Fig 5-source data 1/._Fig5B_cox4i1.jpg
- Fig 5-source data 1/Fig5B_core2.jpg
- __MACOSX/Fig 5-source data 1/._Fig5B_core2.jpg
- Fig 5-source data 1/Fig5A_sdha.jpg
- __MACOSX/Fig 5-source data 1/._Fig5A_sdha.jpg
- Fig 5-source data 1/Fig 5-source data 1.pdf
- __MACOSX/Fig 5-source data 1/._Fig 5-source data 1.pdf
- Fig 5-source data 1/Fig5C_core2DDM.jpg
- __MACOSX/Fig 5-source data 1/._Fig5C_core2DDM.jpg
- Fig 5-source data 1/Fig5C_sdhaDIG.jpg
- __MACOSX/Fig 5-source data 1/._Fig5C_sdhaDIG.jpg
- Fig 5-source data 1/Fig5B_cytc.jpg
- __MACOSX/Fig 5-source data 1/._Fig5B_cytc.jpg
- Fig 5-source data 1/Fig5B_flag.jpg
- __MACOSX/Fig 5-source data 1/._Fig5B_flag.jpg
- Fig 5-source data 1/Fig5B_cox5b.jpg
- __MACOSX/Fig 5-source data 1/._Fig5B_cox5b.jpg
