# Supplementary material for: Tissue-specific mitochondrial HIGD1C promotes oxygen sensitivity in carotid body chemoreceptors
Source: eLife. 2022 Oct 18;11:e78915. doi: 10.7554/eLife.78915 (PMC9635879; doi:10.7554/eLife.78915)
Supplement: Figure 5—figure supplement 1—source data 1. [file elife-78915-fig5-figsupp1-data1.zip]

Archive with 69 entries (66 files):
- Fig 5-figure supplement 1-source data 1/
- Fig 5-figure supplement 1-source data 1/Fig5s1D_cox5b.jpg
- __MACOSX/
- __MACOSX/Fig 5-figure supplement 1-source data 1/
- __MACOSX/Fig 5-figure supplement 1-source data 1/._Fig5s1D_cox5b.jpg
- Fig 5-figure supplement 1-source data 1/Fig5s1C_cytc.jpg
- __MACOSX/Fig 5-figure supplement 1-source data 1/._Fig5s1C_cytc.jpg
- Fig 5-figure supplement 1-source data 1/Fig5s1C_ndufa9.jpg
- __MACOSX/Fig 5-figure supplement 1-source data 1/._Fig5s1C_ndufa9.jpg
- Fig 5-figure supplement 1-source data 1/Fig5s1B_atp5a.jpg
- __MACOSX/Fig 5-figure supplement 1-source data 1/._Fig5s1B_atp5a.jpg
- Fig 5-figure supplement 1-source data 1/Fig5s1C_flag.jpg
- __MACOSX/Fig 5-figure supplement 1-source data 1/._Fig5s1C_flag.jpg
- Fig 5-figure supplement 1-source data 1/Fig5s1B_flag.jpg
- __MACOSX/Fig 5-figure supplement 1-source data 1/._Fig5s1B_flag.jpg
- Fig 5-figure supplement 1-source data 1/Fig5s1E_ndufb11.jpg
- __MACOSX/Fig 5-figure supplement 1-source data 1/._Fig5s1E_ndufb11.jpg
- Fig 5-figure supplement 1-source data 1/Fig5s1E_cox5b.jpg
- __MACOSX/Fig 5-figure supplement 1-source data 1/._Fig5s1E_cox5b.jpg
- Fig 5-figure supplement 1-source data 1/Fig5s1C_higd1a.jpg
- __MACOSX/Fig 5-figure supplement 1-source data 1/._Fig5s1C_higd1a.jpg
- Fig 5-figure supplement 1-source data 1/Fig5s1E_flag.jpg
- __MACOSX/Fig 5-figure supplement 1-source data 1/._Fig5s1E_flag.jpg
- Fig 5-figure supplement 1-source data 1/Fig5s1C_cox5b.jpg
- __MACOSX/Fig 5-figure supplement 1-source data 1/._Fig5s1C_cox5b.jpg
- Fig 5-figure supplement 1-source data 1/Fig5s1E_cytc.jpg
- __MACOSX/Fig 5-figure supplement 1-source data 1/._Fig5s1E_cytc.jpg
- Fig 5-figure supplement 1-source data 1/Fig5s1E_IGACI.jpg
- __MACOSX/Fig 5-figure supplement 1-source data 1/._Fig5s1E_IGACI.jpg
- Fig 5-figure supplement 1-source data 1/Fig5s1B_ndufa9.jpg
- __MACOSX/Fig 5-figure supplement 1-source data 1/._Fig5s1B_ndufa9.jpg
- Fig 5-figure supplement 1-source data 1/Fig5s1B_cox2.jpg
- __MACOSX/Fig 5-figure supplement 1-source data 1/._Fig5s1B_cox2.jpg
- Fig 5-figure supplement 1-source data 1/Fig5s1D_core2.jpg
- __MACOSX/Fig 5-figure supplement 1-source data 1/._Fig5s1D_core2.jpg
- Fig 5-figure supplement 1-source data 1/Fig5s1A_flag.jpg
- __MACOSX/Fig 5-figure supplement 1-source data 1/._Fig5s1A_flag.jpg
- Fig 5-figure supplement 1-source data 1/Fig5s1E_sdha.jpg
- __MACOSX/Fig 5-figure supplement 1-source data 1/._Fig5s1E_sdha.jpg
- Fig 5-figure supplement 1-source data 1/Fig5s1D_sdha.jpg
- __MACOSX/Fig 5-figure supplement 1-source data 1/._Fig5s1D_sdha.jpg
- Fig 5-figure supplement 1-source data 1/Fig5s1C_cox1.jpg
- __MACOSX/Fig 5-figure supplement 1-source data 1/._Fig5s1C_cox1.jpg
- Fig 5-figure supplement 1-source data 1/Fig5s1B_cox1.jpg
- __MACOSX/Fig 5-figure supplement 1-source data 1/._Fig5s1B_cox1.jpg
- Fig 5-figure supplement 1-source data 1/Fig5s1B_core2.jpg
- __MACOSX/Fig 5-figure supplement 1-source data 1/._Fig5s1B_core2.jpg
- Fig 5-figure supplement 1-source data 1/Fig5s1E_IGACIV.jpg
- __MACOSX/Fig 5-figure supplement 1-source data 1/._Fig5s1E_IGACIV.jpg
- Fig 5-figure supplement 1-source data 1/Fig5s1E_core2.jpg
- __MACOSX/Fig 5-figure supplement 1-source data 1/._Fig5s1E_core2.jpg
- Fig 5-figure supplement 1-source data 1/Fig5s1C_uqcrb.jpg
- __MACOSX/Fig 5-figure supplement 1-source data 1/._Fig5s1C_uqcrb.jpg
- Fig 5-figure supplement 1-source data 1/Fig5s1C_core2.jpg
- __MACOSX/Fig 5-figure supplement 1-source data 1/._Fig5s1C_core2.jpg
- Fig 5-figure supplement 1-source data 1/Fig5s1A_actin.jpg
- __MACOSX/Fig 5-figure supplement 1-source data 1/._Fig5s1A_actin.jpg
- Fig 5-figure supplement 1-source data 1/Fig5s1D_ndufb11.jpg
- __MACOSX/Fig 5-figure supplement 1-source data 1/._Fig5s1D_ndufb11.jpg
- Fig 5-figure supplement 1-source data 1/Fig5s1B_sdha.jpg
- __MACOSX/Fig 5-figure supplement 1-source data 1/._Fig5s1B_sdha.jpg
- Fig 5-figure supplement 1-source data 1/Fig5s1C_sdha.jpg
- __MACOSX/Fig 5-figure supplement 1-source data 1/._Fig5s1C_sdha.jpg
- Fig 5-figure supplement 1-source data 1/Fig 5-figure supplement 1-source data 1.pdf
- __MACOSX/Fig 5-figure supplement 1-source data 1/._Fig 5-figure supplement 1-source data 1.pdf
- Fig 5-figure supplement 1-source data 1/Fig5s1B_tub.jpg
- __MACOSX/Fig 5-figure supplement 1-source data 1/._Fig5s1B_tub.jpg
- Fig 5-figure supplement 1-source data 1/Fig5s1D_cox1.jpg
- __MACOSX/Fig 5-figure supplement 1-source data 1/._Fig5s1D_cox1.jpg
