# Supplementary material for: Tissue-specific mitochondrial HIGD1C promotes oxygen sensitivity in carotid body chemoreceptors
Source: eLife. 2022 Oct 18;11:e78915. doi: 10.7554/eLife.78915 (PMC9635879; doi:10.7554/eLife.78915)
Supplement: Figure 5—figure supplement 2—source data 1. [file elife-78915-fig5-figsupp2-data1.zip]

Archive with 53 entries (50 files):
- Fig 5-figure supplement 2-source data 1/
- Fig 5-figure supplement 2-source data 1/Fig5s2A_atp5a.jpg
- __MACOSX/
- __MACOSX/Fig 5-figure supplement 2-source data 1/
- __MACOSX/Fig 5-figure supplement 2-source data 1/._Fig5s2A_atp5a.jpg
- Fig 5-figure supplement 2-source data 1/Fig5s2A_tub.jpg
- __MACOSX/Fig 5-figure supplement 2-source data 1/._Fig5s2A_tub.jpg
- Fig 5-figure supplement 2-source data 1/Fig5s2A_ndufa9.jpg
- __MACOSX/Fig 5-figure supplement 2-source data 1/._Fig5s2A_ndufa9.jpg
- Fig 5-figure supplement 2-source data 1/Fig5s2C_cox4i1.jpg
- __MACOSX/Fig 5-figure supplement 2-source data 1/._Fig5s2C_cox4i1.jpg
- Fig 5-figure supplement 2-source data 1/Fig5s2D_ndufa9.jpg
- __MACOSX/Fig 5-figure supplement 2-source data 1/._Fig5s2D_ndufa9.jpg
- Fig 5-figure supplement 2-source data 1/Fig5s2D_cox1.jpg
- __MACOSX/Fig 5-figure supplement 2-source data 1/._Fig5s2D_cox1.jpg
- Fig 5-figure supplement 2-source data 1/Fig5s2A_flag.jpg
- __MACOSX/Fig 5-figure supplement 2-source data 1/._Fig5s2A_flag.jpg
- Fig 5-figure supplement 2-source data 1/Fig5s2E_sdha.jpg
- __MACOSX/Fig 5-figure supplement 2-source data 1/._Fig5s2E_sdha.jpg
- Fig 5-figure supplement 2-source data 1/Fig5s2D_sdha.jpg
- __MACOSX/Fig 5-figure supplement 2-source data 1/._Fig5s2D_sdha.jpg
- Fig 5-figure supplement 2-source data 1/Fig5s2D_cox4i1.jpg
- __MACOSX/Fig 5-figure supplement 2-source data 1/._Fig5s2D_cox4i1.jpg
- Fig 5-figure supplement 2-source data 1/Fig5s2D_uqcrb.jpg
- __MACOSX/Fig 5-figure supplement 2-source data 1/._Fig5s2D_uqcrb.jpg
- Fig 5-figure supplement 2-source data 1/Fig5s2D_core2.jpg
- __MACOSX/Fig 5-figure supplement 2-source data 1/._Fig5s2D_core2.jpg
- Fig 5-figure supplement 2-source data 1/Fig5s2A_sdha.jpg
- __MACOSX/Fig 5-figure supplement 2-source data 1/._Fig5s2A_sdha.jpg
- Fig 5-figure supplement 2-source data 1/Fig5s2A_core2.jpg
- __MACOSX/Fig 5-figure supplement 2-source data 1/._Fig5s2A_core2.jpg
- Fig 5-figure supplement 2-source data 1/Fig5s2D_flag.jpg
- __MACOSX/Fig 5-figure supplement 2-source data 1/._Fig5s2D_flag.jpg
- Fig 5-figure supplement 2-source data 1/Fig 5-figure supplement 2-source data 1.pdf
- __MACOSX/Fig 5-figure supplement 2-source data 1/._Fig 5-figure supplement 2-source data 1.pdf
- Fig 5-figure supplement 2-source data 1/Fig5s2E_cox5b.jpg
- __MACOSX/Fig 5-figure supplement 2-source data 1/._Fig5s2E_cox5b.jpg
- Fig 5-figure supplement 2-source data 1/Fig5s2C_cox4i2_actin.jpg
- __MACOSX/Fig 5-figure supplement 2-source data 1/._Fig5s2C_cox4i2_actin.jpg
- Fig 5-figure supplement 2-source data 1/Fig5s2D_cytc.jpg
- __MACOSX/Fig 5-figure supplement 2-source data 1/._Fig5s2D_cytc.jpg
- Fig 5-figure supplement 2-source data 1/Fig5s2E_cytc.jpg
- __MACOSX/Fig 5-figure supplement 2-source data 1/._Fig5s2E_cytc.jpg
- Fig 5-figure supplement 2-source data 1/Fig5s2B_actin.jpg
- __MACOSX/Fig 5-figure supplement 2-source data 1/._Fig5s2B_actin.jpg
- Fig 5-figure supplement 2-source data 1/Fig5s2A_cox1.jpg
- __MACOSX/Fig 5-figure supplement 2-source data 1/._Fig5s2A_cox1.jpg
- Fig 5-figure supplement 2-source data 1/Fig5s2D_cox5b.jpg
- __MACOSX/Fig 5-figure supplement 2-source data 1/._Fig5s2D_cox5b.jpg
- Fig 5-figure supplement 2-source data 1/Fig5s2A_cox2.jpg
- __MACOSX/Fig 5-figure supplement 2-source data 1/._Fig5s2A_cox2.jpg
- Fig 5-figure supplement 2-source data 1/Fig5s2B_flag.jpg
- __MACOSX/Fig 5-figure supplement 2-source data 1/._Fig5s2B_flag.jpg
