# Supplementary material for: Tissue-specific mitochondrial HIGD1C promotes oxygen sensitivity in carotid body chemoreceptors
Source: eLife. 2022 Oct 18;11:e78915. doi: 10.7554/eLife.78915 (PMC9635879; doi:10.7554/eLife.78915)
Supplement: Figure 5—figure supplement 2—source data 2. [file elife-78915-fig5-figsupp2-data2.zip › Fig 5-figure supplement 2-source data 2/Fig 5-fig supplement 2-source data 2.xlsx]

## Sheet: Fig 5-S2F
Citrate Synthase Activity
WT	HIGD1A-KO
	+EV	+HIGD1A	+COX4I1	+COX4I2	+HIGD1C	+HIGD1C+COX4I1	+HIGD1C+COX4I2	+HIGD1C+COX4I2+siCOX4I1	+Higd1c
1.10892	0.997099	1.1234	1.07108	0.975361	1.03881	0.943323	1.08135	1.13806	0.883027
0.919988	0.990038	1.04896	1.09957	1.06009	1.16109	1.06257	1.02765	0.942479	1.07099
0.971093	1.27451	0.927766	1.02833	0.949187	1.09299	0.994067	1.18706	0.93232	1.15739
