# Supplementary material for: Tissue-specific mitochondrial HIGD1C promotes oxygen sensitivity in carotid body chemoreceptors
Source: eLife. 2022 Oct 18;11:e78915. doi: 10.7554/eLife.78915 (PMC9635879; doi:10.7554/eLife.78915)
Supplement: Figure 5—figure supplement 3—source data 1. [file elife-78915-fig5-figsupp3-data1.zip]

Archive with 57 entries (54 files):
- Fig 5-figure supplement 3-source data 1/
- Fig 5-figure supplement 3-source data 1/Fig5s3A_flag.jpg
- __MACOSX/
- __MACOSX/Fig 5-figure supplement 3-source data 1/
- __MACOSX/Fig 5-figure supplement 3-source data 1/._Fig5s3A_flag.jpg
- Fig 5-figure supplement 3-source data 1/Fig5s3D_Digcox5b1.jpg
- __MACOSX/Fig 5-figure supplement 3-source data 1/._Fig5s3D_Digcox5b1.jpg
- Fig 5-figure supplement 3-source data 1/Fig5s3C_cox1.jpg
- __MACOSX/Fig 5-figure supplement 3-source data 1/._Fig5s3C_cox1.jpg
- Fig 5-figure supplement 3-source data 1/Fig5s3A_tub.jpg
- __MACOSX/Fig 5-figure supplement 3-source data 1/._Fig5s3A_tub.jpg
- Fig 5-figure supplement 3-source data 1/Fig5s3D_Digcox5b2.jpg
- __MACOSX/Fig 5-figure supplement 3-source data 1/._Fig5s3D_Digcox5b2.jpg
- Fig 5-figure supplement 3-source data 1/Fig5s3A_core2.jpg
- __MACOSX/Fig 5-figure supplement 3-source data 1/._Fig5s3A_core2.jpg
- Fig 5-figure supplement 3-source data 1/Fig5s3C_cox5b.jpg
- __MACOSX/Fig 5-figure supplement 3-source data 1/._Fig5s3C_cox5b.jpg
- Fig 5-figure supplement 3-source data 1/Fig5s3D_DDMcore2sdha.jpg
- __MACOSX/Fig 5-figure supplement 3-source data 1/._Fig5s3D_DDMcore2sdha.jpg
- Fig 5-figure supplement 3-source data 1/Fig5s3B_cox5b.jpg
- __MACOSX/Fig 5-figure supplement 3-source data 1/._Fig5s3B_cox5b.jpg
- Fig 5-figure supplement 3-source data 1/Fig5s3B_sdha.jpg
- __MACOSX/Fig 5-figure supplement 3-source data 1/._Fig5s3B_sdha.jpg
- Fig 5-figure supplement 3-source data 1/Fig5s3C_sdha.jpg
- __MACOSX/Fig 5-figure supplement 3-source data 1/._Fig5s3C_sdha.jpg
- Fig 5-figure supplement 3-source data 1/Fig5s3D_DDMcox1.jpg
- __MACOSX/Fig 5-figure supplement 3-source data 1/._Fig5s3D_DDMcox1.jpg
- Fig 5-figure supplement 3-source data 1/Fig5s3C_cytc.jpg
- __MACOSX/Fig 5-figure supplement 3-source data 1/._Fig5s3C_cytc.jpg
- Fig 5-figure supplement 3-source data 1/Fig5s3C_uqcrb.jpg
- __MACOSX/Fig 5-figure supplement 3-source data 1/._Fig5s3C_uqcrb.jpg
- Fig 5-figure supplement 3-source data 1/Fig5s3C_cox4i1.jpg
- __MACOSX/Fig 5-figure supplement 3-source data 1/._Fig5s3C_cox4i1.jpg
- Fig 5-figure supplement 3-source data 1/Fig5s3A_ndufa9.jpg
- __MACOSX/Fig 5-figure supplement 3-source data 1/._Fig5s3A_ndufa9.jpg
- Fig 5-figure supplement 3-source data 1/Fig5s3A_cox1.jpg
- __MACOSX/Fig 5-figure supplement 3-source data 1/._Fig5s3A_cox1.jpg
- Fig 5-figure supplement 3-source data 1/Fig5s3D_Digsdha2.jpg
- __MACOSX/Fig 5-figure supplement 3-source data 1/._Fig5s3D_Digsdha2.jpg
- Fig 5-figure supplement 3-source data 1/Fig5s3C_core2.jpg
- __MACOSX/Fig 5-figure supplement 3-source data 1/._Fig5s3C_core2.jpg
- Fig 5-figure supplement 3-source data 1/Fig5s3A_cox2.jpg
- __MACOSX/Fig 5-figure supplement 3-source data 1/._Fig5s3A_cox2.jpg
- Fig 5-figure supplement 3-source data 1/Fig5s3C_flag.jpg
- __MACOSX/Fig 5-figure supplement 3-source data 1/._Fig5s3C_flag.jpg
- Fig 5-figure supplement 3-source data 1/Fig5s3A_atp5a.jpg
- __MACOSX/Fig 5-figure supplement 3-source data 1/._Fig5s3A_atp5a.jpg
- Fig 5-figure supplement 3-source data 1/Fig5s3B_flag.jpg
- __MACOSX/Fig 5-figure supplement 3-source data 1/._Fig5s3B_flag.jpg
- Fig 5-figure supplement 3-source data 1/Fig5s3D_Digsdha1.jpg
- __MACOSX/Fig 5-figure supplement 3-source data 1/._Fig5s3D_Digsdha1.jpg
- Fig 5-figure supplement 3-source data 1/Fig 5-figure supplement 3-source data 1.pdf
- __MACOSX/Fig 5-figure supplement 3-source data 1/._Fig 5-figure supplement 3-source data 1.pdf
- Fig 5-figure supplement 3-source data 1/Fig5s3A_sdha.jpg
- __MACOSX/Fig 5-figure supplement 3-source data 1/._Fig5s3A_sdha.jpg
- Fig 5-figure supplement 3-source data 1/Fig5s3C_ndufa9.jpg
- __MACOSX/Fig 5-figure supplement 3-source data 1/._Fig5s3C_ndufa9.jpg
