# Supplementary material for: Tissue-specific mitochondrial HIGD1C promotes oxygen sensitivity in carotid body chemoreceptors
Source: eLife. 2022 Oct 18;11:e78915. doi: 10.7554/eLife.78915 (PMC9635879; doi:10.7554/eLife.78915)
Supplement: Figure 5—figure supplement 3—source data 2. [file elife-78915-fig5-figsupp3-data2.zip]

Archive with 5 entries (2 files):
- Fig 5-figure supplement 3-source data 2/
- Fig 5-figure supplement 3-source data 2/Fig 5-supplement 3-source data 2.xlsx
- __MACOSX/
- __MACOSX/Fig 5-figure supplement 3-source data 2/
- __MACOSX/Fig 5-figure supplement 3-source data 2/._Fig 5-supplement 3-source data 2.xlsx
