# Supplementary material for: Tissue-specific mitochondrial HIGD1C promotes oxygen sensitivity in carotid body chemoreceptors
Source: eLife. 2022 Oct 18;11:e78915. doi: 10.7554/eLife.78915 (PMC9635879; doi:10.7554/eLife.78915)
Supplement: Figure 6—source data 1. [file elife-78915-fig6-data1.zip › Fig 6-source data 1/Fig 6-source data 1.xlsx]

## Sheet: Fig 6B
Relative peak height: (a+a3)/cyt b
WT	HIGD1A-KO
	+EV	+HIGD1A	+HIGD1C	+HIGD1C+COX4I2	+Higd1c
1.0884	0.872619	0.671679	0.712746	0.533549	0.622111
0.993513	0.763256	1.19913	1.00407	0.680676	0.600734
0.912542	1.12487	0.913457	0.765422	0.528858	0.53239

## Sheet: Fig 6C
Relative peak area: a+a3
WT	HIGD1A-KO
	+EV	+HIGD1A	+HIGD1C	+HIGD1C+COX4I2	+Higd1c
1.03767	1.20203	1.0138	0.72576	0.737975	0.86269
0.992691	1.26371	0.834154	0.888802	0.756678	0.736513
0.969642	1.05319	0.904081	0.880051	1.00679	0.619909

## Sheet: Fig 6D
Relative peak base width: a+a3
WT	HIGD1A-KO
	+EV	+HIGD1A	+HIGD1C	+HIGD1C+COX4I2	+Higd1c
1.01325	1.03311	0.928808	1.21192	1.21689	1.19702
0.97351	1.15232	1.14238	1.24172	1.19702	1.17715
1.01325	1.04305	1.15728	1.16225	1.26656	1.19702
\

## Sheet: Fig 6E
CIV Activity Ratio (Hypoxia:Normoxia)
WT	HIGD1A-KO
	+EV	+HIGD1A	+HIGD1C	+COX4I2	+HIGD1C +COX4I2
0.8	0.564972	0.649351	0.609756	0.613786	0.429185
0.598802	0.746269	0.606061	0.558659	0.499851	0.352113
0.649351	0.70922	0.628931	0.680272	0.603417	0.421941
0.60444	0.563443	0.600578	0.619328	0.580831	0.457991
0.418093	0.528761	0.628255	0.592683	0.610525	0.350145
0.732091	0.44492	0.587913	0.498147		0.431173
0.532683
0.606338

## Sheet: Fig 6F
p50 (mmHg)
WT	HIGD1A-KO
	+EV	+HIGD1A	+HIGD1C	+COX4I2	+HIGD1C +COX4I2
0.254111	0.268687	0.282122	0.307325	0.127866	0.310442
0.261441	0.312765	0.266689	0.205418	0.138129	0.447799
0.235745	0.298451	0.219324	0.219324	0.154334	0.382323
0.224941	0.328268	0.292833	0.26476	0.170539	0.42735
